# Supplementary material for: Urban waste disposal explains the distribution of Black Vultures (Coragyps atratus) in an Amazonian metropolis: management implications for birdstrikes and urban planning
Source: PeerJ. 2018 Sep 14;6:e5491. doi: 10.7717/peerj.5491 (PMC6140672; doi:10.7717/peerj.5491)
Supplement: Supplemental Information 1 — Date. start and end of surveys, weather conditions, names of street markets and their neighbourhoods, distance index, % fish and red meat, count data about presence/absence of Black Vultures and their behaviour, types of solid human waste and waste storage containers at 20 street markets in Manaus, Amazonas, Brazil. [file peerj-06-5491-s001.csv]

Date	Start of Survey	End of Survey	Weather_Conditions	Street Market	Neighbourhood	DiAirport	% fish/red_meat	PRES_ABS	PERCHED	FLYING	THERMAL	MOVIMENT	TOTAL	notes	BIN	BIN_PRES_ABS	MARKET	Red_meat_Box	Fish_Box	Vegetable_Box
40138	0.454861111	0.46875	Cloudy	Ceasa	Ceasa	446.807	70	1	80	0	0	0	80	no lid	container	1	Ceasa	1	20	10
40180	0.615277778	0.622222222	Sunny	Ceasa	Ceasa	446.807	70	1	50	0	0	0	50	no lid	container	1	Ceasa	1	20	10
40218	0.59375	0.600694444	Rain	Ceasa	Ceasa	446.807	70	1	56	0	0	0	56	no lid	container	1	Ceasa	1	20	10
40137	0.604166667	0.611111111	Sunny	Compensa	Compensa	695.478	50	1	34	25	0	0	59	no lid	container	1	Compensa	13	27	5
40152	0.638888889	0.652777778	Sunny	Compensa	Compensa	695.478	50	1	60	0	0	0	60	no lid	container	1	Compensa	13	27	5
40187	0.444444444	0.451388889	Rain	Compensa	Compensa	695.478	50	1	24	10	0	0	34	no lid	container	1	Compensa	13	27	5
40201	0.689583333	0.696527778	Sunny	Compensa	Compensa	695.478	50	1	39	0	0	0	39	no lid	container	1	Compensa	13	27	5
40213	0.484027778	0.494444444	Sunny	Compensa	Compensa	695.478	50	1	35	0	0	0	35	no lid	container	1	Compensa	13	27	5
40137	0.631944444	0.645833333	Sunny	Manaus Moderna	Centro	520.428	65	1	14	42	0	0	56	cleaned on a daily basis	without container	0	Manaus Moderna	52	85	400
40152	0.597222222	0.611111111	Sunny	Manaus Moderna	Centro	520.428	65	1	13	40	0	0	53	cleaned on a daily basis	without container	0	Manaus Moderna	52	85	400
40187	0.416666667	0.423611111	Rain	Manaus Moderna	Centro	520.428	65	1	16	0	0	0	16	cleaned on a daily basis	without container	0	Manaus Moderna	52	85	400
40201	0.629166667	0.636111111	Sunny	Manaus Moderna	Centro	520.428	65	1	25	0	0	0	25	cleaned on a daily basis	without container	0	Manaus Moderna	52	85	400
40213	0.441666667	0.452083333	Sunny	Manaus Moderna	Centro	520.428	65	1	35	0	0	0	35	cleaned on a daily basis	without container	0	Manaus Moderna	52	85	400
40138	0.434027778	0.446527778	Cloudy	Panair	Educandos	524.157	70	1	60	150	0	0	210	no lid	container	1	Panair	9	128	31
40152	0.576388889	0.590277778	Sunny	Panair	Educandos	524.157	70	1	65	100	0	0	165	no lid	container	1	Panair	9	128	31
40155	0.631944444	0.648611111	Sunny	Panair	Educandos	524.157	70	1	150	170	0	0	320	no lid	container	1	Panair	9	128	31
40180	0.59375	0.604166667	Sunny	Panair	Educandos	524.157	70	1	65	25	0	0	90	no lid	container	1	Panair	9	128	31
40218	0.579166667	0.590277778	Rain	Panair	Educandos	524.157	70	1	25	0	0	0	25	no lid	container	1	Panair	9	128	31
40134	0.475694444	0.489583333	Sunny	Paz	Paz	956.474	30	0	0	0	0	0	0	with lid	small house	1	Paz	1	4	1
40192	0.416666667	0.419444444	Sunny	Paz	Paz	956.474	30	0	0	0	0	0	0	with lid	small house	1	Paz	1	4	1
40194	0.677083333	0.684027778	Cloudy	Paz	Paz	956.474	30	0	0	0	0	0	0	with lid	small house	1	Paz	1	4	1
40213	0.669444444	0.676388889	Sunny	Paz	Paz	956.474	30	0	0	0	0	0	0	with lid	small house	1	Paz	1	4	1
40213	0.669444444	0.676388889	Sunny	Paz	Paz	956.474	30	0	0	0	0	0	0	with lid	small house	1	Paz	1	4	1
40138	0.475694444	0.489583333	Cloudy	Armando Mendes	Armando mendes	474.068	40	0	0	0	0	0	0	cleaned on a daily basis	small house	1	Armando Mendes	10	10	13
40155	0.666666667	0.690277778	Sunny	Armando Mendes	armando mendes	474.068	40	0	0	0	0	0	0	cleaned on a daily basis	small house	1	Armando Mendes	10	10	13
40218	0.604166667	0.611111111	Rain	Armando Mendes	Armando mendes	474.068	40	0	0	0	0	0	0	cleaned on a daily basis	small house	1	Armando Mendes	10	10	13
40138	0.475694444	0.489583333	Cloudy	Armando Mendes	Armando mendes	474.068	40	0	0	0	0	0	0	cleaned on a daily basis	small house	1	Armando Mendes	10	10	13
40155	0.666666667	0.690277778	Sunny	Armando Mendes	armando mendes	474.068	40	0	0	0	0	0	0	cleaned on a daily basis	small house	1	Armando Mendes	10	10	13
40152	0.430555556	0.451388889	Sunny	Cidade Nova	Cidade Nova	605.357	60	1	15	0	0	0	15	no lid	container	1	Cidade Nova	3	7	2
40194	0.606944444	0.613888889	Cloudy	Cidade Nova	Cidade Nova	605.357	60	1	42	0	0	0	42	no lid	container	1	Cidade Nova	3	7	2
40213	0.645138889	0.652083333	Sunny	Cidade Nova	Cidade Nova	605.357	60	1	64	44	0	0	108	no lid	container	1	Cidade Nova	3	7	2
40152	0.555555556	0.569444444	Sunny	Coroado	Coroado	559.631	30	1	11	0	0	0	11	no lid	container	1	Coroado	5	2	4
40180	0.659722222	0.671527778	Sunny	Coroado	Coroado	559.631	30	0	0	0	0	0	0	no lid	container	1	Coroado	5	2	4
40218	0.618055556	0.625	Rain	Coroado	Coroado	559.631	30	1	105	0	0	0	105	no lid	container	1	Coroado	5	2	4
40138	0.496527778	0.513888889	Cloudy	Japiim	Japiim	535.041	40	0	0	0	0	0	0	no data	without container	0	Japiim	2	7	4
40180	0.638888889	0.645833333	Sunny	Japiim	Japiim	535.041	40	0	0	0	0	0	0	no data	without container	0	Japiim	2	7	4
40218	0.644444444	0.651388889	Rain	Japiim	Japiim	535.041	40	0	0	0	0	0	0	no data	without container	0	Japiim	2	7	4
40138	0.496527778	0.513888889	Cloudy	Japiim	Japiim	535.041	40	0	0	0	0	0	0	no data	without container	0	Japiim	2	7	4
40180	0.638888889	0.645833333	Sunny	Japiim	Japiim	535.041	40	0	0	0	0	0	0	no data	without container	0	Japiim	2	7	4
40134	0.454861111	0.46875	Sunny	Joao Sena	Alvorada 1	768.766	65	0	0	0	0	0	0	waste to make compost	without container	0	Joao Sena	5	16	5
40152	0.541666667	0.548611111	Sunny	Joao Sena	Alvorada 1	768.766	65	0	0	0	0	0	0	waste to make compost	without container	0	Joao Sena	5	16	5
40192	0.423611111	0.429166667	Sunny	Joao Sena	Alvorada 1	768.766	65	0	0	0	0	0	0	waste to make compost	without container	0	Joao Sena	5	16	5
40194	0.665972222	0.673611111	Cloudy	Joao Sena	alvorada 1	768.766	65	0	0	0	0	10	0	waste to make compost	without container	0	Joao Sena	5	16	5
40213	0.669444444	0.676388889	Sunny	Joao Sena	Alvorada 1	768.766	65	0	0	0	0	0	0	waste to make compost	without container	0	Joao Sena	5	16	5
40134	0.4375	0.447916667	Sunny	Mundo novo	Mundo novo	678.641	30	0	0	0	0	0	0	small-sized market	without container	0	Mundo novo	2	8	2
40152	0.482638889	0.489583333	Sunny	Mundo novo	Mundo novo	678.641	30	0	0	0	0	0	0	small-sized market	without container	0	Mundo novo	2	8	2
40192	0.482638889	0.489583333	Sunny	Mundo novo	Mundo novo	678.641	30	0	0	0	0	0	0	small-sized market	without container	0	Mundo novo	2	8	2
40194	0.597222222	0.604166667	Cloudy	Mundo novo	Mundo novo	678.641	30	0	0	0	0	0	0	small-sized market	without container	0	Mundo novo	2	8	2
40213	0.625	0.633333333	Sunny	Mundo novo	Mundo novo	678.641	30	0	0	0	0	0	0	small-sized market	without container	0	Mundo novo	2	8	2
40134	0.375	0.395833333	Sunny	Mutirao	Mutirao	485.206	70	1	20	15	0	0	35	discarded at open-air site	without container	0	Mutirao	2	44	47
40152	0.496527778	0.517361111	Sunny	Mutirao	Mutirao	485.206	70	1	40	0	0	0	40	discarded at open-air site	without container	0	Mutirao	2	44	47
40192	0.451388889	0.458333333	Sunny	Mutirao	Mutirao	485.206	70	1	30	8	0	0	38	discarded at open-air site	without container	0	Mutirao	2	44	47
40194	0.620138889	0.627083333	Cloudy	Mutirao	Mutirao	485.206	70	1	70	0	0	0	70	discarded at open-air site	without container	0	Mutirao	2	44	47
40213	0.586111111	0.595833333	Sunny	Mutirao	Mutirao	485.206	70	1	90	30	0	0	120	discarded at open-air site	without container	0	Mutirao	2	44	47
40134	0.423611111	0.430555556	Sunny	Nova Cidade	Nova cidade	543.914	30	0	0	0	40	0	0	no lid	container	1	Nova Cidade	2	1	6
40152	0.458333333	0.475694444	Sunny	Nova Cidade	Nova cidade	543.914	30	0	0	0	0	0	0	no lid	container	1	Nova Cidade	2	1	6
40192	0.472222222	0.479166667	Sunny	Nova Cidade	Nova cidade	543.914	30	0	0	0	0	0	0	no lid	container	1	Nova Cidade	2	1	6
40194	0.642361111	0.649305556	Cloudy	Nova Cidade	Nova cidade	543.914	30	0	0	0	0	0	0	no lid	container	1	Nova Cidade	2	1	6
40213	0.611805556	0.61875	Sunny	Nova Cidade	Nova cidade	543.914	30	1	1	0	0	0	1	no lid	container	1	Nova Cidade	2	1	6
40134	0.402777778	0.416666667	Sunny	Produtor	Jorge teixeira	478.155	20	0	0	0	0	0	0	no lid	container	1	Produtor	9	5	35
40152	0.527777778	0.541666667	Sunny	Produtor	Jorge teixeira	478.155	20	0	0	0	0	0	0	no lid	container	1	Produtor	9	5	35
40192	0.461805556	0.46875	Sunny	Produtor	Jorge teixeira	478.155	20	0	0	0	0	0	0	no lid	container	1	Produtor	9	5	35
40194	0.630555556	0.631944444	Cloudy	Produtor	Jorge teixeira	478.155	20	0	0	0	0	0	0	no lid	container	1	Produtor	9	5	35
40213	0.596527778	0.603472222	Sunny	Produtor	Jorge teixeira	478.155	20	0	0	0	0	0	0	no lid	container	1	Produtor	9	5	35
40138	0.520833333	0.534722222	Cloudy	Raiz	Raiz	550.56	20	1	0	0	0	0	1	no lid	container	1	Raiz	2	3	3
40180	0.625	0.636111111	Sunny	Raiz	Raiz	550.56	20	0	0	0	0	0	0	no lid	container	1	Raiz	2	3	3
40218	0.659722222	0.666666667	Rain	Raiz	Raiz	550.56	20	0	0	0	0	0	0	no lid	container	1	Raiz	2	3	3
40138	0.520833333	0.534722222	Cloudy	Raiz	Raiz	550.56	20	1	0	0	0	0	1	no lid	container	1	Raiz	2	3	3
40180	0.625	0.636111111	Sunny	Raiz	Raiz	550.56	20	0	0	0	0	0	0	no lid	container	1	Raiz	2	3	3
40138	0.541666667	0.552083333	Cloudy	Walter Rayol	Cachoerinha	541.57	30	1	2	0	0	0	2	no lid	container	1	Walter Rayol	10	28	5
40180	0.583333333	0.590277778	Sunny	Walter Rayol	Cachoerinha	541.57	30	0	0	23	0	0	23	no lid	container	1	Walter Rayol	10	28	5
40218	0.680555556	0.6875	Rain	Walter Rayol	Cachoerinha	541.57	30	1	3	0	0	0	3	no lid	container	1	Walter Rayol	10	28	5
40180	0.583333333	0.590277778	Sunny	Walter Rayol	Cachoerinha	541.57	30	0	0	47	0	0	47	no lid	container	1	Walter Rayol	10	28	5
40218	0.680555556	0.6875	Rain	Walter Rayol	Cachoerinha	541.57	30	1	3	0	0	0	9	no lid	container	1	Walter Rayol	10	28	5
40187	0.388194444	0.39375	Rain	Dorval Porto	Av. Djalma Batista	579.352	30	0	0	0	0	0	0	no data	without container	0	Dorval Porto	4	4	8
40201	0.595833333	0.595138889	Sunny	Dorval Porto	Av. Djalma Batista	579.352	30	0	0	0	0	0	0	no data	without container	0	Dorval Porto	4	4	8
40213	0.401388889	0.407638889	Sunny	Dorval Porto	Av. Djalma Batista	579.352	30	0	0	0	0	0	0	no data	without container	0	Dorval Porto	4	4	8
40201	0.595833333	0.595138889	Sunny	Dorval Porto	Av. Djalma Batista	579.352	30	0	0	0	0	0	0	no data	without container	0	Dorval Porto	4	4	8
40213	0.401388889	0.407638889	Sunny	Dorval Porto	Av. Djalma Batista	579.352	30	0	0	0	0	0	0	no data	without container	0	Dorval Porto	4	4	8
40187	0.404166667	0.409027778	Rain	Maximinio Correa	Pra�ca 14	555.66	20	0	0	0	0	0	0	no data	without container	0	Maximinio Correa	2	1	1
40201	0.597916667	0.604166667	Sunny	Maximinio Correa	Pra�ca 14	555.66	20	0	0	0	0	0	0	no data	without container	0	Maximinio Correa	2	1	1
40213	0.413888889	0.420833333	Sunny	Maximinio Correa	Pra�ca 14	555.66	20	0	0	0	0	0	0	no data	without container	0	Maximinio Correa	2	1	1
40201	0.597916667	0.604166667	Sunny	Maximinio Correa	Pra�ca 14	555.66	20	0	0	0	0	0	0	no data	without container	0	Maximinio Correa	2	1	1
40213	0.413888889	0.420833333	Sunny	Maximinio Correa	Pra�ca 14	555.66	20	0	0	0	0	0	0	no data	without container	0	Maximinio Correa	2	1	1
40137	0.618055556	0.625	Sunny	Santo Antonio	Santo antonio	563.476	60	0	0	0	0	0	0	no lid	container	1	Santo Antonio	4	15	20
40152	0.618055556	0.631944444	Sunny	Santo Antonio	Santo antonio	563.476	60	0	0	0	0	0	0	no lid	container	1	Santo Antonio	4	15	20
40187	0.4375	0.44375	Rain	Santo Antonio	Santo antonio	563.476	60	0	0	0	0	0	0	no lid	container	1	Santo Antonio	4	15	20
40201	0.670138889	0.677083333	Sunny	Santo Antonio	Santo antonio	563.476	60	1	11	0	0	0	11	no lid	container	1	Santo Antonio	4	15	20
40213	0.497916667	0.504861111	Sunny	Santo Antonio	Santo antonio	563.476	60	1	20	0	0	0	20	no lid	container	1	Santo Antonio	4	15	20
40187	0.430555556	0.434722222	Rain	Senador Cunha Melo	Centro	560.251	15	0	0	0	0	0	0	no data	without container	0	Senador Cunha Melo	1	19	2
40201	0.644444444	0.65	Sunny	Senador Cunha Melo	Centro	560.251	15	0	0	0	0	0	0	no data	without container	0	Senador Cunha Melo	1	19	2
40213	0.46875	0.475694444	Sunny	Senador Cunha Melo	Centro	560.251	15	0	0	0	0	0	0	no data	without container	0	Senador Cunha Melo	1	19	2
40201	0.644444444	0.65	Sunny	Senador Cunha Melo	Centro	560.251	15	0	0	0	0	0	0	no data	without container	0	Senador Cunha Melo	1	19	2
40213	0.46875	0.475694444	Sunny	Senador Cunha Melo	Centro	560.251	15	0	0	0	0	0	0	no data	without container	0	Senador Cunha Melo	1	19	2
